# Supplementary material for: SPF45/RBM17-dependent, but not U2AF-dependent, splicing in a distinct subset of human short introns
Source: Nat Commun. 2021 Aug 13;12:4910. doi: 10.1038/s41467-021-24879-y (PMC8363638; doi:10.1038/s41467-021-24879-y)
Supplement: Supplementary file 5 — Source Data file [file 41467_2021_24879_MOESM5_ESM.xlsx]

## Sheet: Fig.1
											HNRNPH1 intron7
											siRNA	N1	N2	N3	mean	SEM	P
											Ctl	1	1	1	1
											SPF45	0.746202	0.742732	0.73921	0.742715	0.00201865	6.15534e-05
											RFC4 intron9
											siRNA	N1	N2	N3	mean	SEM	P
											Ctl	1	1	1	1
											SPF45	0.736408	0.736361	0.780631	0.751133	0.0147486	0.00349372
											EML3 intron17
											siRNA	N1	N2	N3	mean	SEM	P
											Ctl	1	1	1	1
											SPF45	0.46765	0.393761	0.3539	0.405103	0.0333229	0.00312294

## Sheet: Fig.2 a
	Splicing Events	SPF45KD-induced AS/Total AS
	CE(Cassette exon)	0.704922
	A5'SS(Alternative 5'splice sites)	0.781786
	A3'SS(Alternative 3'splice sites)	0.380349
	MXE(Mutually exclusive exons)	2.32313
	RI(Retained intron)	4.55542

## Sheet: Fig.2 b 
All Introns(384701)	SFF45 KD-RI(187)	U2AF65 KD-RI(82)	SF3b155KD-RI(743)
91478	87	78	303
7159	217	297	103
2849	325	584	149
3761	1144	1005	1415
2976	74	290	1794
679	251	674	371
16793	3726	88	497
7005	80	191	487
3453	79	310	268
924	267	2770	192
1285	94	1700	1211
3637	72	961	348
2581	76	598	2495
2116	248	4086	4463
6778	230	3073	675
914	203	207	87
5117	507	117	1801
23800	422	336	122
9858	380	457	2362
4328	1300	228	998
5454	85	2443	580
1120	502	78	4343
549	408	1360	326
1636	82	96	85
93	319	617	404
92	246	970	1340
365	1230	87	224
1599	429	391	377
7922	81	215	1561
1059	72	512	228
1131	81	228	81
1993	81	702	536
1197	79	96	1664
19722	56	887	721
1927	84	2037	704
571	88	2297	380
427	346	2498	783
4166	116	26	170
4500	692	30	802
2225	1263	376	139
1500	235	305	432
4048	583	796	785
52116	88	463	519
16242	754	1270	234
12790	548	533	1314
12743	1839	10159	304
731	98	286	422
596	1144	1415	1132
4725	92	265	1433
47265	547	483	84
3666	267	1392	101
43507	77	730	1358
18732	265	74	675
9700	514	2986	781
203949	3811	1130	1938
178353	468	146	165
199969	75	1157	2649
451448	1122	102	888
153958	362	1610	561
172244	467	601	931
2778	1795	456	750
4137	223	750	77
85	7699	1542	546
951	625	82	571
2636	87	84	4656
3802	301	6525	289
2948	330	93	545
2856	1216	2193	80
4137	1020	92	1376
85	197	79	416
951	378	1488	1769
2636	574	841	1434
3802	214	4965	1803
2948	76	228	1094
2778	1242	281	528
4137	76	3678	2552
85	292	1216	3941
951	79	553	3913
2636	261	658	632
6826	87	73	263
9807	753	449	383
143	280		88
4057	1175		334
4045	8337		342
999	813		374
2426	3123		222
11985	685		86
4521	437		1415
5249	627		2455
8885	7223		1242
11814	298		189
2309	5293		354
10532	189		3717
3459	94		2885
3693	214		141
173	550		206
2603	894		442
428	75		846
1724	517		2557
5514	776		267
1998	1295		1023
4802	311		105
23653	1320		359
38536	460		1509
63999	856		285
24233	78		4750
11814	202		2235
2309	1160		1491
10532	3530		1317
3459	76		90
3693	5949		1418
173	649		337
2603	89		1229
428	350		3611
1727	1210		230
5514	81		294
1998	114		236
4802	389		234
23653	862		625
38536	7041		1578
63999	702		648
37992	119		430
6128	920		687
11814	191		485
2309	300		898
10532	80		289
3459	197		396
3693	1109		641
173	286		2152
2603	721		614
428	171		933
1727	74		76
5514	433		516
1998	571		2629
4802	645		3585
23653	151		2402
38536	131		96
63999	73		505
24233	318		991
11814	76		220
2309	275		461
10532	224		2468
3459	78		476
3693	462		1146
173	189		799
2603	75		267
428	1463		438
1724	254		184
5514	1136		145
1998	74		93
4802	309		965
23653	978		732
38536	741		8648
3487	81		841
60415	1725		1465
24233	1647		840
90017	72		285
29984	659		454
83056	1909		2755
7585	245		233
21056	361		3149
9140	503		2887
562	2178		13916
5941	432		1190
719	330		170
1559	90		1782
1458	126		3854
4861	74		271
2024	1206		78
39703	232		1096
1184	586		1112
949	1355		87
38092	92		3034
15497	406		1694
442	368		733
2362	1305		353
34827	214		368
4488	345		102
30733	86		212
18328	79		453
1401	1894		262
12458	253		352
13794	85		327
826	449		487
12018	702		643
8625	359		281
21879	335		1592
2024			87
39703			570
1184			1110
949			585
38092			1868
15497			1051
442			325
2362			620
34827			1605
4488			80
30733			255
18328			937
13919			2223
13794			88
838			187
12018			93
8625			768
21879			762
489			501
150			449
5447			1573
11742			84
14613			1049
578			838
1624			137
9684			1533
8400			697
1205			83
8044			272
1772			1090
3359			2110
8420			924
489			210
150			272
5447			712
11742			90
14613			388
578			8105
1624			3869
9684			732
8400			378
1205			1280
9921			753
3359			263
7903			243
489			206
150			236
5447			3101
11742			266
14613			968
578			373
1624			94
9684			558
8400			737
1205			110
8044			1670
1772			483
3359			100
7903			210
60986			475
8862			230
1685			295
2763			340
1865			1668
5016			1945
13425			403
2450			100
110			664
1508			77
737			138
390			453
9269			394
223			338
6639			300
1354			974
1242			1167
742			472
4739			1379
921			218
2967			1071
75670			836
8862			569
1685			797
2763			2956
1865			481
5016			1747
13425			285
2450			98
110			2958
1508			454
737			489
390			2501
9269			500
223			158
116828			348
57612			2428
141014			490
11204			110
6197			81
1740			189
608			79
5735			564
1759			88
3180			1124
669			347
6836			768
300			364
4646			2667
857			303
1593			4028
1365			4287
97			247
1371			917
1126			383
297			212
2755			448
1043			1061
425			2177
23956			91
30366			367
8862			557
1685			810
2763			1814
1865			498
5016			1001
13425			164
2450			77
110			662
1508			499
737			674
390			135
9269			949
223			1296
116828			101
57612			82
141014			2184
11204			1936
6197			194
1740			3382
608			667
5735			1991
1759			1945
3180			317
669			196
6836			3811
300			98
4646			711
857			2426
1536			292
34605			960
4841			82
266093			89
158119			478
218203			1141
172498			222
21172			4954
1486			152
5711			2183
6561			1412
54714			106
3744			128
390			301
245			453
388			3068
6352			79
822			557
1618			94
3417			1025
1066			220
3104			583
10790			3566
61332			236
8862			100
1685			732
2763			135
1865			321
5016			342
13425			603
2450			105
110			735
1508			361
737			909
390			85
9269			234
223			809
70377			2699
2906			108
77960			74
1684			132
17146			284
10400			2360
2425			571
830			3609
9508			83
600			430
995			597
853			1136
1210			91
1868			651
862			1358
70377			91
2906			174
77960			791
1684			1231
17146			271
10400			415
2425			277
833			217
9508			353
600			670
995			323
853			201
1210			198
1868			77
862			320
3906			634
1762			295
4497			760
887			942
2781			278
362			309
1202			109
1368			2151
6356			938
2734			87
4966			769
6276			1088
1909			1614
643			644
1334			614
288			1112
279			244
154			185
8520			264
5578			262
483			783
2133			86
4474			369
984			128
6613			905
10441			667
988			3088
3235			253
911			555
340			1071
3426			89
960			288
25040			2475
3827			92
10060			1418
1040			1000
3588			1152
3759			143
2581			2981
4286			1705
6527			243
2024			84
3859			5020
10549			783
7617			1657
3158			2533
3665			3467
5732			110
9567			952
30429			3397
3300			236
4315			601
725			1583
3222			116
4643			76
1972			232
1350			951
10692			425
1071			1750
888			273
1043			109
6158			2890
5259			85
1148			80
10984			816
2393			300
10632			950
962			876
21693			300
30339			1331
6038			93
15621			4298
1958			90
850			320
1650			257
15920			232
2765			254
3575			430
791			83
515			1151
895			1776
2953			617
100220			89
5424			547
3672			223
14545			300
3784			698
2456			361
11957			92
2605			112
2580			86
3330			6822
13677			310
5276			254
165			376
1569			705
4497			536
32648			370
11400			4381
2930			695
3250			214
1015			426
2159			929
17290			172
92			1753
841			377
94			361
2324			1947
94			84
443			218
100237			921
1450			111
3894			424
3672			892
14545			431
3784			330
2456			1425
11957			1032
2605			289
2580			600
3330			86
13677			1095
7109			296
4497			86
32648			958
14432			355
3250			395
1015			253
3300			623
4315			2394
725			713
3222			182
4649			622
1972			2986
1350			1037
10692			2508
1071			931
888			76
1043			105
6158			133
5259			274
1148			2901
10984			134
2393			2595
10632			685
962			254
21693			738
30339			552
6038			97
15920			1346
1101			1450
1547			5941
3575			1831
791			105
515			649
895			386
2953			74
100237			1298
5424			88
3672			366
14545			95
3784			5183
2456			1213
11957			321
2605			82
2580			3718
3330			1521
13677			83
11669			1854
32648			2008
11400			2323
2930			3845
3250			308
1015			79
72662			91
5424			932
3672			207
14545			254
3784			476
2456			239
11957			112
2605			128
2580			517
3330			275
13677			1596
5276			93
1776			842
4497			289
100220			235
5424			208
18322			612
3784			466
2456			179
11957			336
2605			94
2580			184
3330			2596
13677			91
11669			770
32648			1917
11400			392
2930			1225
3250			1725
1015			125
100220			1643
1450			693
3894			84
3672			79
14545			946
3784			217
2456			2545
11957			69
2605			428
2580			916
3330			427
13677			2321
5276			76
1776			677
4497			402
32648			379
11400			86
2930			2528
3250			1938
1015			213
15920			230
1101			540
1547			439
3575			1582
791			396
432			796
895			372
2953			86
15920			148
1101			1250
1547			308
3575			6291
791			208
515			272
895			785
2953			534
2611			958
14772			751
2894			928
134			256
1512			68
1756			1369
1462			84
2152			627
5791			101
566			788
3114			535
340			251
2915			339
431			83
1410			1160
3140			102
3957			103
17242			1344
1607			95
1984			583
779			577
4604			445
3268			181
2742			360
2673			429
470			134
13696			592
1358			231
2735			439
392			92
5052			1751
3253			85
2285			707
523			339
4549			80
1098			230
1052			671
407			548
1231			325
6840			2459
1678			181
1029			397
10093			1005
5487			8434
5484			90
4752			1815
29837			216
5696			214
1572			596
8415			2244
5328			82
1510			719
7695			1631
203			533
644			128
1010			303
12454			310
3945			269
28962			1409
15848			2122
3710			94
18216			954
8848			441
631			696
5140			74
21109			217
71097			256
17458			640
96639			85
56270			176
76553			1171
34876			384
23048			1702
3667			1275
1789			3968
1609			985
1051			142
1141			110
2647			1746
4115			311
468			1634
2099			73
2407			95
80			210
721			669
912			347
98			83
1115			213
100			402
345			3722
692			74
1819			257
749			103
146743			80
18770			115
4194			135
3560			264
24179			106
814			415
107			685
550			151
147
654
86
213
1527
4347
727
614
1426
636
1737
2464
2561
6491
548
402
4512
699
684
1045
1048
2860
194
1184
300
2483
22124
1157
1988
4143
803
267
1528
358
6470
1715
2292
5864
679
799
1579
3281
1257
33715
194
1127
3260
346
954
500
633
1626
393
1258
925
713
1293
1265
1502
98
626
93
91
146
534
1087
2596
104
134
441
2288
944
333
894
1058
3272
595
1382
1088
1574
4928
11065
4591
807
7107
6753
8325
162
15648
9031
9810
1971
258
508
5146
666
3157
1318
77
713
189
85
617
355
2414
4119
3729
167
718
298
85
106
236
232
258
104
702
7107
6753
8325
162
15648
9031
9810
1971
258
508
5146
666
4502
77
713
189
85
617
355
2414
4119
3729
167
718
298
85
106
236
232
258
104
702
9063
3014
16041
6712
192414
2090
1167
803
2882
448
5973
2023
12043
360
3708
1041
24350
791
6450
201442
8444
3509
5944
3159
441
8535
200
139
133
4172
113
746
13203
3851
39477
13434
14330
6155
6659
6698
13139
1850
1447
2028
7485
26753
12925
10845
8811
2671
2706
392
382
966
1550
1711
1237
886
1662
1847
407
2053
3588
2282
694
1020
1167
1101
329
425
225
391
1212
969
619
2172
2125
975
2754
10349
679
1940
866
691
114
3718
2970
1369
164
3101
117
703
225
2605
1010
183
1007
1794
819
588
664
5299
201
90
204
2169
204
1507
574
2513
3620
617
4952
698
3855
1523
36657
20543
2674
3853
6698
13139
1850
1447
2028
7485
26753
12925
10845
8811
2671
14330
8901
3853
6698
13139
1850
1447
2028
7485
26753
12925
10845
8811
2671
14330
6155
2674
3853
6698
13139
1850
1447
2028
7485
26753
12925
10845
8811
2671
33940
14908
1055
43567
4134
27348
15386
952
969
11309
59225
50257
32971
5729
43224
13425
56251
101769
12551
354
3610
8099
2341
36840
6416
1597
460
641
64128
8648
145533
358425
234333
366077
622
14231
19699
7494
5702
7061
405
416
23795
11249
18309
14558
4562
140167
4867
1523
20207
3582
2066
2587
160
3077
3515
1045
107
5711
1739
1781
1329
1447
10170
4562
140167
4867
1523
20207
3582
2066
2587
160
3077
3515
1045
107
5711
1739
1781
1329
1447
13209
2398
1450
586
859
1418
1911
953
1579
39727
4867
1523
20207
3582
2066
2587
160
3077
3515
1045
107
5711
1739
1781
1329
1447
7220
5330
188839
54926
19863
6579
23962
20738
2279
19737
28746
4562
140167
4867
1523
20207
3582
2066
2587
160
3077
3515
1045
107
5711
1739
1781
1329
1447
7220
713
5330
188839
54926
19863
6579
23962
20738
2279
19737
28746
10520
188839
54926
19863
6579
23962
20738
2279
19737
28746
79651
31499
20501
26442
3117
1300
7559
5831
4126
1447
804
3901
4821
660
1377
5396
1471
90
1936
335
911
1147
1284
1501
669
9216
24385
18207
6177
32350
78123
55234
41684
53575
18077
12178
2904
18867
6989
6635
83797
4510
39727
4867
1523
20207
3582
2066
2587
160
3077
3515
1045
107
5711
1739
1781
1329
1447
10170
39727
4867
1523
20207
3582
2066
2587
160
3077
3515
1045
107
5711
1739
1781
1329
1447
3141
3331
1450
586
859
1418
1911
953
1579
5330
188839
54926
19863
6579
23962
20738
2279
48575
5702
708
6303
405
416
23795
11249
18309
14558
5702
7061
405
416
23795
11249
18309
1494
12947
3236
1450
586
859
1418
1911
953
1579
24385
18207
6177
32350
78123
55234
41684
53575
18077
12178
21843
6989
6635
83797
4510
185246
18057
86861
78032
158781
347007
31649
33587
8953
3357
93223
48808
5788
8174
17163
1047
3375
2184
2186
1996
4796
7749
211
1488
4160
8931
22931
13428
17932
13953
238920
98008
164428
238920
98008
215034
1060
29784
32089
6673
188
2134
2776
2429
37244
3704
8820
12653
138
4915
350
1403
3425
1359
1819
576
2302
1281
354
53147
26097
3171
25531
971
7168
137318
81702
12653
138
3302
1504
350
1403
3425
1359
1819
576
2302
1281
354
3469
29331
1491
14148
3488
25340
84945
5454
1889
1018
3686
2853
4449
6652
25340
84945
2987
3488
25340
530
2987
3488
110420
2987
3488
25340
84945
7869
175442
70231
12355
72902
7869
175442
70231
12355
23041
5747
43811
7869
175442
70231
12355
10871
2438
59467
849
305
524
1293
1664
8101
1718
445
25672
849
305
524
1293
1909
71399
3923
2031
5838
866
4662
3166
24898
116
5166
3075
3650
383
5160
89
849
305
524
3271
536
1316
994
3131
498
1092
431
3531
1270
104
1165
11320
1524
11535
461
18899
903
7535
63770
3923
2031
5838
866
4662
3166
970
643
758
615
1315
426
189
858
1320
688
2364
6259
1677
390
2544
769
6659
440
1597
2705
1351
4159
4071
1645
809
943
455
1278
17215
9914
7996
24317
39337
3505
982
2086
1592
918
1254
183
524
589
851
2459
2225
1244
158
703
1085
220
119
283
479
465
480
687
1709
1713
288
1677
390
2544
769
6659
440
1597
2705
1351
4159
4071
1645
809
943
455
1278
17215
9914
7996
24317
39337
19292
1084
3840
1390
2266
4564
636
1240
15513
3708
1084
3840
1390
2266
4564
636
1240
19292
1084
7829
4564
636
1240
2187
1634
546
315
9478
4431
1427
1415
3544
6181
32885
97
1846
829
1050
463
1352
192085
835
1041
464
1287
3903
1043
633
719
596
709
646
714
612
1364
1016
179
701
1419
105
2913
14937
590
12678
179
1317
803
105
2913
6739
11351
179
701
1419
105
2913
6739
187
406
936
414
370
5496
1287
706
1986
2210
160
791
436
106
3904
962
1146
2398
683
887
3572
11351
179
1317
803
105
2913
6739
12678
179
701
1419
105
2913
6739
94
369
400
110
596
235
210
145
370
338
368
8439
3224
229182
6960
7652
4312
7922
1352
27713
434
329
3228
759
2938
4042
3224
229182
6960
7652
4312
7922
1352
24957
2835
6583
585
434
326
3228
759
2938
4042
3224
229182
6960
7652
4312
9387
24957
79930
65834
1139
43253
604
5053
3547
2240
4159
20068
12926
10921
38299
122284
55045
14489
55677
7950
1213
18962
9932
1945
10887
921
2292
3174
6492
11538
3026
3144
2160
3059
975
1509
2225
6771
79930
65834
1139
43253
604
5053
3547
2240
4159
20068
12926
10921
38299
122284
55045
70178
7950
1213
18962
9448
1505
455
3323
1469
8495
3163
648
18343
1355
4575
3291
946
430
7098
879
7398
2380
9932
1945
10887
921
2292
3174
6492
11538
3026
3144
2160
3059
975
1509
15842
1908
8058
101
552
36711
1904
40187
3005
1696
8775
1188
864
355
3630
349
3312
1164
2543
972
1988
432
653
2870
475
827
123
627
26174
82793
15760
16708
62006
3095
6519
188869
16300
89981
30304
18801
1973
1027
2288
5908
700
1794
2072
783
5733
1507
1211
5653
40187
3005
1696
8775
1188
864
355
3630
349
3312
1164
2543
972
1850
432
653
2870
475
827
123
627
8740
20634
12010
2179
1541
1482
803
669
646
1311
2523
1146
1353
885
2122
58068
25773
1066
16103
2604
2128
1626
43224
1696
8775
1188
864
355
3630
349
3312
1164
2543
972
1850
432
653
765
1955
475
827
123
627
3779
4278
1610
12262
1017
13742
632
3819
28874
5469
2471
428
1751
7455
7895
244
2275
2245
1085
1330
4056
8740
[truncated: 382,702+ more rows]

## Sheet: Fig2 c
					DUSP1 intron2
					siRNA	N1	N2	N3	mean	SEM	P
					Ctl	1	1	1	1
					SPF45	1.04767	1.05481	1.01325	1.03858	0.0128303	0.0950933
					NFKBIA intron2
					siRNA	N1	N2	N3	mean	SEM	P
					Ctl	1	1	1	1
					SPF45	1.05653	1.05313	1.03275	1.04747	0.00742528	0.0236072
					MUS81 intron13
					siRNA	N1	N2	N3	mean	SEM	P
					Ctl	1	1	1	1
					SPF45	0.494467	0.505844	0.499401	0.499904	0.00329395	4.33809e-05
					RECQL4 intron15
					siRNA	N1	N2	N3	mean	SEM	P
					Ctl siRNA	1	1	1	1
					SPF45siRNA	0.526033	0.454359	0.461627	0.480673	0.0227768	0.00191801
					MTA1 intron5
					siRNA	N1	N2	N3	mean	SEM	P
					Ctl siRNA	1	1	1	1
					SPF45siRNA	0.670638	0.652038	0.737056	0.686577	0.025804	0.00671002

## Sheet: Fig.3
							HNRNPH1 intron7
							siRNA	N1	N2	N3	mean	SEM	P
							Ctl	1	1	1	1
							SPF45	0.619232	0.637567	0.568766	0.608522	0.0205704	0.00274963
							AdML intron1
							siRNA	N1	N2	N3	mean	SEM	P
							Ctl	1	1	1	1
							SPF45	1.00141	0.9969	1.0013	0.999872	0.00148664	0.939404
							HNRNPH1 intron7/AdMLPPT25
							siRNA	N1	N2	N3	mean	SEM	P
							Ctl	1	1	1	1
							SPF45	0.857014	1.11906	0.941015	0.972363	0.0772535	0.754765
							HNRNPH1 intron7/AdMLPPT25mt
							siRNA	N1	N2	N3	mean	SEM	P
							Ctl	1	1	1	1
							SPF45	0.981801	0.982993	0.924489	0.963094	0.0193056	0.196074
							HNRNPH1 intron7/AdMLPPt13
							siRNA	N1	N2	N3	mean	SEM	P
							Ctl	1	1	1	1
							SPF45	0.673534	0.697279	0.707468	0.69276	0.0100532	0.00106894
							HNRNPH1 intron7/AdML 5'mt
							siRNA	N1	N2	N3	mean	SEM	P
							Ctl	1	1	1	1
							SPF45	0.733439	0.723289	0.742037	0.732922	0.00541801	0.000411277

## Sheet: Fig.4a
		intron	N	FlagSPF45/FlagVector	Mean	SEM	P value
		AdML	1	9.81812	6.94744	1.18403
			2	5.23148
			3	7.94662
			4	4.79353
		HNRNPH1	1	11.1494	11.5148	0.347646	0.0352621
			2	10.7171
			3	12.1411
			4	12.0516
		EML3	1	7.19485	4.96472	1.18189	0.00827444
			2	2.99262
			3	6.81894
			4	2.8525
		MUS81	1	4.65099	3.80994	0.527022	0.0638281
			2	4.72887
			3	3.27083
			4	2.58905

## Sheet: Fig.4b
	intron	N1	N2	N3	mean	SEM	P
	Ad2	0.414628	0.415358	0.356757	0.395581	0.0194131
	H1	0.0724287	0.0897989	0.0763153	0.0795143	0.00526328	0.00338972
	EML3	0.0972968	0.0997474	0.112139	0.103061	0.00459372	0.00664013
	MUS81	0.0880161	0.102108	0.0761469	0.0887569	0.00750337	0.00197698

## Sheet: Fig.5
									U2AF/SF3B1
											N1	N2	N3	N4	mean	SEM	P
									Ctl KD NE	AdML	3.36673	2.72821	5.57304	3.12621	3.69855	0.63855
										HNRNPH1	0.887776	0.101839	0.538172	0.537501	0.516322	0.160909	0.0142189
									SPF45 KD NE	AdML	4.09346	2.6475	5.44608	1.40529	3.39808	0.876187
										HNRNPH1	2.45818	2.71304	3.88759	2.39096	2.86244	0.348686	0.46471
									SPF45/SF3B1
											N1	N2	N3	N4	mean	SEM	P
									Ctl KD NE	AdML	4.48164	2.74828	2.29364	2.03921	2.89069	0.550219
										HNRNPH1	4.61399	2.68482	2.38137	2.81429	3.12362	0.505006	0.298161
									SPF45 KD NE	AdML	0.295881	0.44993	0.565211	0.158382	0.367351	0.0888556
										HNRNPH1	0.404368	0.46894	0.408408	0.089987	0.342926	0.0855962	0.697258

## Sheet: Fig.6
						AdML intron1
						siRNA	N1	N2	N3	mean	SEM	P
						Ctl	1	1	1	1
						U2AF65	0.774816	0.717522	0.779409	0.757249	0.0199077	0.00665831
						HNRNPH1 intron7
						siRNA	N1	N2	N3	mean	SEM	P
						Ctl	1	1	1	1
						U2AF65	1.30198	1.25321	1.25101	1.26873	0.0166353	0.00381004
						EML3 intron17
						siRNA	N1	N2	N3	mean	SEM	P
						Ctl	1	1	1	1
						U2AF65	2.43238	1.98354	2.33037	2.24876	0.135842	0.0116273
						MUS81 intron13
						siRNA	N1	N2	N3	mean	SEM	P
						Ctl	1	1	1	1
						U2AF65	5.13291	4.5577	7.11957	5.60339	0.776059	0.0272637

## Sheet: Fig.7 c,d
		U2AF/SF3B1
			N1	N2	N3	N4	mean	SEM	P
		GST	0.573755	1.12493	2.08288	2.29186	1.51836	0.404563
		GST-SPF45	0.211275	0.479574	1.38904	0.786004	0.716472	0.253068	0.0470333
		GST-SPF45	0.0827172	0.293455	0.906939	0.463254	0.436591	0.175036	0.0322498
		GST-SPF45 UHMmt	0.342421	1.39443	1.57193	2.38687	1.42391	0.420287	0.623752
		GST-SPF45/SF3B1
			N1	N2	N3	N4	mean	SEM	P
		GST	0.0269889	0.0237368	0.0541179	0.138279	0.0607808	0.0267154
		GST-SPF45	1.12957	0.738581	0.718679	0.937922	0.881188	0.0964613	0.00358491
		GST-SPF45	1.43219	1.03426	1.25705	1.57629	1.32495	0.116827	0.00104385
		GST-SPF45 UHMmt	0.000762561	0.0514912	0.0912456	0.142586	0.0715214	0.0300656	0.502277

[truncated: 13 more sheets: Fig.8, Fig.S1a, Fig.S1b, Fig.S1c, Fig.S2a, Fig.S2b, Fig.S3a, Fig.S3b, Fig.S4, Fig.S5, Fig.S6, Fig.S7, Fig.S8]
